# Supplementary material for: Individualized 3D printing navigation template for pedicle screw fixation in upper cervical spine
Source: PLoS One. 2017 Feb 2;12(2):e0171509. doi: 10.1371/journal.pone.0171509 (PMC5289602; doi:10.1371/journal.pone.0171509)
Supplement: S1 File — (XLS) [file pone.0171509.s001.xls]

## Sheet: Sheet1
Basic data					Typing of the screws								screw length (mm)								operation time (min)								fluoroscopic frequency (number)
					test group				control group				test group				control group				test group				control group				test group				control group
Number	Sex	Age	Diagnosis		atlas		axis		atlas		axis		atlas		axis		atlas		axis		atlas		axis		atlas		axis		atlas		axis		atlas		axis
				Template	left	right	left	right	left	right	left	right	left	right	left	right	left	right	left	right	left	right	left	right	left	right	left	right	left	right	left	right	left	right	left	right
TD001	F	32 Y	atlantoaxial dislocation	C1, C2	I	I	I	I	II	I	I	I	28	30	28	28	28	28	28	28	8	6	13	13	20	22	33	28	8	10	9	13	41	27	34	30
TD002	F	50 Y	atlantoaxial dislocation	C1, C2	I	I	III	I	I	III	III	III	30	28	38	36	28	30	30	30	13	11	7	11	29	27	35	24	10	12	11	10	49	32	52	38
TD003	M	36 Y	atlantoaxial dislocation	C1, C2	I	I	I	I	I	III	I	I	30	30	28	30	26	28	32	36	12	10	8	9	32	28	27	34	8	10	14	9	44	44	37	34
TD004	M	57 Y	atlantoaxial dislocation	C1, C2	I	I	I	I	I	I	I	I	28	28	30	30	26	28	28	30	11	10	14	12	29	16	34	18	13	12	9	11	33	32	43	30
TD005	F	44 Y	atlantoaxial dislocation, basilar invagination	C2			I	I			I	I			26	26			26	28			14	7			31	20			9	13			47	36
TD006	M	45 Y	atlantoaxial dislocation, basilar invagination	C2			II	II			III	III			20	24			26	26			13	13			22	26			9	13			39	52
TD007	M	52 Y	atlantoaxial dislocation, basilar invagination	C2			II	I			II	III			26	28			26	28			14	12			33	33			13	10			55	32
TD008	F	44 Y	atlantoaxial dislocation, basilar invagination	C2			III	I			III	III			28	30			24	26			10	9			19	28			11	12			40	35
TD009	M	50 Y	tumor in vertebral canal	Right C2				I				I				30				30				9				29				12				42
TD010	F	25 Y	atlantoaxial dislocation, basilar invagination	C2			I	I			I	I			26	26			26	30			13	12			31	30			10	9			44	53
TD011	M	55 Y	atlas fracture	C1, C2	I	I	I	I	III	I	III	I	28	28	28	30	30	30	36	36	10	11	11	8	30	37	29	26	14	12	11	12	37	49	49	48
TD012	F	44 Y	atlantoaxial dislocation, basilar invagination	C2			I	I			I	I			30	30			30	28			13	10			31	20			8	13			49	33
TD013	F	52 Y	atlas fracture	C1, C2	I	I	I	I	I	I	I	II	26	26	28	26	26	28	28	30	9	11	11	9	26	37	27	25	13	12	10	10	42	30	45	36
